# Supplementary material for: Chemical Orderings in CuCo Nanoparticles: Topological Modeling Using DFT Calculations
Source: Nanomaterials (Basel). 2024 Jul 24;14(15):1242. doi: 10.3390/nano14151242 (PMC11314349; doi:10.3390/nano14151242)
Supplement: Supplementary file 1 [file nanomaterials-14-01242-s001.zip]

Archive with 1 entries (1 files):
- nanomaterials-3044431-supplementary.pdf
